# Supplementary material for: Application of a CNN to the Boda Claystone Formation for high-level radioactive waste disposal
Source: Sci Rep. 2023 Apr 4;13:5491. doi: 10.1038/s41598-023-31564-1 (PMC10073294; doi:10.1038/s41598-023-31564-1)
Supplement: Supplementary file 1 — Supplementary Information 1. [file 41598_2023_31564_MOESM1_ESM.txt]

Application of CNN on the Boda Claystone Formation for high-level radioactive waste disposal
Virág Lovász, Amadé Halász, Péter Molnár, Róbert Karsa, Ákos Halmai

from math import degrees, atan2, pi

HEIGHT = 0.487021 - -216.156899
# The above ‘HEIGHT’ is valid for Ib–4
HALF_HEIGHT = 0.5 * HEIGHT
def CalculateDip(EXT_MIN_X: float,
                 EXT_MIN_Y: float,
                 EXT_MAX_X: float,
                 EXT_MAX_Y: float) -> float:
    if (EXT_MAX_Y - EXT_MIN_Y) >= HALF_HEIGHT:
        return degrees(atan2(EXT_MAX_X - EXT_MIN_X, HEIGHT / pi))
    else:
        return -1.0
__esri_field_calculator_splitter__
CalculateDip(!EXT_MIN_X!, !EXT_MIN_Y!, !EXT_MAX_X!, !EXT_MAX_Y!)
