# Supplementary material for: Application of a CNN to the Boda Claystone Formation for high-level radioactive waste disposal
Source: Sci Rep. 2023 Apr 4;13:5491. doi: 10.1038/s41598-023-31564-1 (PMC10073294; doi:10.1038/s41598-023-31564-1)
Supplement: Supplementary file 2 — Supplementary Information 2. [file 41598_2023_31564_MOESM2_ESM.txt]

Application of CNN on the Boda Claystone Formation for high-level radioactive waste disposal
Virág Lovász, Amadé Halász, Péter Molnár, Róbert Karsa, Ákos Halmai

def getIoU(groundFC, keyNameOnGround, cnnFC, keyNameOnCnn, ioUFieldNameOnGround):
  with arcpy.da.UpdateCursor(groundFC, ['SHAPE@', keyNameOnGround, ioUFieldNameOnGround]) as ground_cursor:
     for row in ground_cursor:
        with arcpy.da.SearchCursor(cnnFC, ['SHAPE@', keyNameOnCnn],
                                   f'{keyNameOnCnn} = {row[1]}') as test_cursor:
           for test_row in test_cursor:
              row[2] = (row[0] + test_row[0]).area / (row[0] | test_row[0]).area
              ground_cursor.updateRow(row)
